# Supplementary material for: Determinants of Burnout among Teachers: A Systematic Review of Longitudinal Studies
Source: Int J Environ Res Public Health. 2022 May 9;19(9):5776. doi: 10.3390/ijerph19095776 (PMC9104901; doi:10.3390/ijerph19095776)
Supplement: Supplementary file 1 [file ijerph-19-05776-s001.zip]

Archive with 2 entries (2 files):
- ijerph-1689120-supplementary/ijerph-1689120-Supplementary-done.pdf
- ijerph-1689120-supplementary/Supplementary figure SF1. The full literature search strategy 3.4.2022.pdf
